# Supplementary material for: 6-Fluoro-4-oxochroman-2-carboxylic acid
Source: Acta Crystallogr Sect E Struct Rep Online. 2010 Jan 9;66(Pt 2):o274. doi: 10.1107/S1600536809054555 (PMC2979877; doi:10.1107/S1600536809054555)
Supplement: Supplementary file 2 [file e-66-0o274-Isup2.hkl]

# 
# h,k,l, Fc-squared, Fo-squared, sigma(Fo-squared) and status flag 
# 
data_I
_shelx_title ' I         P 21 21 21   R = 0.03' 
_shelx_refln_list_code          4 
_shelx_F_calc_maximum       50.66 
_exptl_crystal_F_000       432.00 
_reflns_d_resolution_high  0.7607 
 
loop_ 
 _symmetry_equiv_pos_as_xyz 
 'x, y, z' 
 '-x+1/2, -y, z+1/2' 
 'x+1/2, -y+1/2, -z' 
 '-x, y+1/2, -z+1/2' 
 
_cell_length_a     5.3472 
_cell_length_b    12.7480 
_cell_length_c    12.7850 
_cell_angle_alpha  90.000 
_cell_angle_beta   90.000 
_cell_angle_gamma  90.000 
 
_shelx_F_squared_multiplier     1.000 
 
loop_ 
 _refln_index_h 
 _refln_index_k 
 _refln_index_l 
 _refln_F_squared_calc 
 _refln_F_squared_meas 
 _refln_F_squared_sigma 
 _refln_observed_status 
   2   0   0     1074.99      971.13      9.87 o 
   4   0   0       21.18       22.21      2.44 o 
   6   0   0       74.49       73.45      6.66 o 
   2   1   0       45.17       51.12      1.03 o 
   3   1   0     1465.48     1453.38     21.81 o 
   4   1   0       22.40       22.46      1.82 o 
   5   1   0      136.44      138.23      5.72 o 
   6   1   0       15.70       14.46      3.07 o 
   7   1   0       60.70       55.78      7.72 o 
   0   2   0      482.42      420.41      6.77 o 
   2   2   0       13.02       14.59      0.65 o 
   3   2   0     1986.69     2005.37     28.59 o 
   4   2   0      106.47      111.54      4.63 o 
   5   2   0       86.31       81.40      4.33 o 
   6   2   0      479.37      491.16     15.88 o 
   1   3   0       21.53       27.21      0.97 o 
   2   3   0        0.91        4.63      1.33 o 
   3   3   0      144.32      160.61      4.86 o 
   4   3   0      361.22      369.46     10.52 o 
   5   3   0        0.65        0.91      1.45 o 
   6   3   0        3.55        2.64      2.46 o 
   0   4   0      234.26      212.74      3.44 o 
   1   4   0      944.42      914.60      7.98 o 
   2   4   0      104.86      102.46      1.76 o 
   3   4   0     1973.12     2080.32     83.79 o 
   4   4   0        3.33        4.72      2.39 o 
   5   4   0       18.21       19.28      3.09 o 
   6   4   0      122.15      108.36     10.88 o 
   1   5   0       10.70        9.17      0.51 o 
   2   5   0      626.87      639.97     11.02 o 
   3   5   0       17.24       14.57      2.85 o 
   4   5   0        2.81        1.87      2.45 o 
   5   5   0       11.24        7.67      3.47 o 
   6   5   0       50.30       45.11      3.96 o 
   0   6   0        0.11        0.12      0.97 o 
   1   6   0        0.48        1.75      1.15 o 
   2   6   0       98.33      103.79      2.39 o 
   3   6   0        0.36        0.73      1.16 o 
   4   6   0      277.71      267.45     10.17 o 
   5   6   0        9.15        9.88      5.88 o 
   6   6   0        6.31        4.13      5.51 o 
   1   7   0     1052.86     1086.02     27.79 o 
   2   7   0        0.05        0.53      0.59 o 
   3   7   0       26.97       23.36      2.93 o 
   4   7   0      393.30      362.09     12.84 o 
   5   7   0      291.72      283.82     11.50 o 
   6   7   0        0.00        0.42      2.65 o 
   0   8   0      109.75      115.13      2.79 o 
   1   8   0      105.97      105.98      2.62 o 
   2   8   0      236.04      234.18      5.66 o 
   3   8   0        0.43        0.67      1.09 o 
   4   8   0        1.91        1.52      2.45 o 
   5   8   0        8.47        6.13      3.30 o 
   6   8   0       24.12       31.26      8.99 o 
   1   9   0       69.46       71.21      2.93 o 
   2   9   0      682.92      642.24     15.73 o 
   3   9   0       77.87       83.53      4.09 o 
   4   9   0      182.71      181.67      9.83 o 
   5   9   0       83.49       92.40      3.96 o 
   0  10   0      724.36      701.07     13.99 o 
   1  10   0        6.80        4.39      1.73 o 
   2  10   0      113.34      116.69      4.36 o 
   3  10   0       27.01       26.42      2.50 o 
   4  10   0       35.74       33.48      3.01 o 
   5  10   0        3.53        3.60      2.49 o 
   1  11   0       18.31       15.81      2.04 o 
   2  11   0      574.68      535.10     17.84 o 
   3  11   0        6.46        8.54      3.91 o 
   4  11   0       29.14       32.54      4.72 o 
   5  11   0        0.00        1.14      1.87 o 
   0  12   0       58.60       54.25      3.01 o 
   1  12   0        0.08        0.72      1.28 o 
   2  12   0        2.23        1.55      1.65 o 
   3  12   0        2.31        1.90      2.44 o 
   4  12   0      112.78      115.55      5.81 o 
   1  13   0      241.60      248.50     15.15 o 
   2  13   0        5.11        2.12      1.84 o 
   3  13   0       27.58       28.98      4.93 o 
   4  13   0        7.38        7.78      4.51 o 
   0  14   0       46.35       43.70     27.32 o 
   1  14   0       26.59       27.16      4.01 o 
   2  14   0       90.41       86.32      6.78 o 
   3  14   0       36.00       36.07      4.55 o 
   1  15   0       21.87       27.76     16.55 o 
   2  15   0       10.86        7.03      5.78 o 
   3  15   0       83.94       88.63      7.59 o 
   0  16   0       22.32       21.21     19.71 o 
   1  16   0        0.16        0.22      3.95 o 
   2  16   0       16.03       10.42     13.76 o 
   1   0   1      381.17      356.38      5.26 o 
   2   0   1      422.19      452.51      4.90 o 
   3   0   1      179.01      163.57      7.23 o 
   4   0   1       74.24       85.89      4.20 o 
   5   0   1        0.02        0.17      1.29 o 
   6   0   1       39.55       37.18      3.86 o 
   7   0   1       54.55       60.68      8.38 o 
   0   1   1        3.91        4.31      0.18 o 
   1   1   1      490.95      484.97      3.83 o 
   2   1   1      167.20      169.34      1.60 o 
   3   1   1      361.36      376.41      5.56 o 
   4   1   1        7.58        8.42      1.60 o 
   5   1   1      251.08      251.71      5.69 o 
   6   1   1       78.63       76.19      4.66 o 
   7   1   1       32.38       31.39      6.45 o 
   1   2   1     1036.72      930.15      9.35 o 
   2   2   1       16.68       14.37      0.47 o 
   3   2   1      478.88      473.92      6.99 o 
   4   2   1      111.61      105.55      3.09 o 
   5   2   1       73.89       74.58      2.91 o 
   6   2   1       42.87       38.46      2.90 o 
   1   3   1      749.93      726.91      8.01 o 
   2   3   1     1288.42     1276.11      9.10 o 
   3   3   1       58.30       66.63      1.37 o 
   4   3   1      109.43      110.06      3.60 o 
   5   3   1       85.93       83.81      2.93 o 
   6   3   1       63.34       62.34      3.64 o 
   1   4   1     2556.68     2342.11     37.65 o 
   2   4   1        4.41        3.41      0.87 o 
   3   4   1        2.51        4.23      1.43 o 
   4   4   1       51.54       47.31      2.50 o 
   5   4   1      201.72      207.80      6.70 o 
   6   4   1       70.15       68.36      3.64 o 
   0   5   1      897.42      834.56      8.13 o 
   1   5   1      934.07      896.83      7.75 o 
   2   5   1      119.80      139.90      1.98 o 
   3   5   1      817.03      843.60     17.22 o 
   4   5   1       38.07       36.06      1.93 o 
   5   5   1       79.36       78.08      2.54 o 
   6   5   1        5.42        5.06      2.94 o 
   0   6   1      894.98      856.95      7.06 o 
   1   6   1     1223.65     1260.92     11.02 o 
   2   6   1      794.13      819.14     10.75 o 
   3   6   1       45.92       42.40      1.89 o 
   4   6   1       27.12       27.21      2.59 o 
   5   6   1      173.94      172.90      7.78 o 
   6   6   1       25.03       27.67      3.15 o 
   0   7   1        5.76       11.74      0.67 o 
   1   7   1       46.71       47.06      0.99 o 
   2   7   1      891.16      877.04      9.88 o 
   3   7   1      322.60      323.20      7.82 o 
   4   7   1       95.93      100.23      4.26 o 
   5   7   1      168.43      172.55      5.92 o 
   6   7   1       14.26       10.05      5.92 o 
   0   8   1       17.00       15.27      0.71 o 
   1   8   1      265.73      273.38      4.09 o 
   2   8   1       58.09       56.70      1.57 o 
   3   8   1      132.86      135.00      3.28 o 
   4   8   1     1047.49     1056.27     16.60 o 
   5   8   1       11.54        7.07      3.02 o 
   6   8   1       12.08        7.29      5.91 o 
   0   9   1      102.15      101.00      2.28 o 
   1   9   1      165.88      165.88      2.61 o 
   2   9   1      419.53      419.03      8.45 o 
   3   9   1        8.07       10.44      1.37 o 
   4   9   1       12.59       17.84      2.14 o 
   5   9   1      117.73      115.68      3.75 o 
   0  10   1       25.57       24.89      1.32 o 
   1  10   1      375.19      357.04      7.06 o 
   2  10   1      238.02      234.10      4.80 o 
   3  10   1      220.30      207.92      5.49 o 
   4  10   1       61.40       53.05      2.60 o 
   5  10   1       30.35       23.80      2.30 o 
   0  11   1       13.40       13.06      1.20 o 
   1  11   1      229.42      232.74      4.07 o 
   2  11   1      148.57      147.13      3.97 o 
   3  11   1       35.91       29.48      1.85 o 
   4  11   1      144.10      146.24      6.89 o 
   5  11   1       50.55       49.04      3.39 o 
   0  12   1        3.11        2.68      1.45 o 
   1  12   1      334.23      323.27      7.42 o 
   2  12   1       15.37       18.02      2.01 o 
   3  12   1       30.62       30.52      2.73 o 
   4  12   1       24.87       23.74      3.31 o 
   0  13   1       16.10       13.24      1.94 o 
   1  13   1       39.75       36.01      2.21 o 
   2  13   1       71.92       72.42      3.49 o 
   3  13   1       52.47       53.56      2.66 o 
   4  13   1      121.11      126.97      4.49 o 
   0  14   1        0.76        0.76      1.28 o 
   1  14   1       64.47       67.31      3.90 o 
   2  14   1       84.34       84.31      4.90 o 
   3  14   1        3.75        2.91      2.02 o 
   0  15   1        5.19        6.42      3.46 o 
   1  15   1        1.67        1.62      1.79 o 
   2  15   1       46.27       53.49      3.36 o 
   3  15   1        0.70       -0.28      1.74 o 
   0  16   1        4.10        2.94      3.80 o 
   1  16   1       60.99       64.33      4.68 o 
   2  16   1       48.27       57.36      6.01 o 
   2   0   2      272.30      261.55      2.82 o 
   3   0   2       22.44       26.33      1.15 o 
   4   0   2      139.03      146.14      4.51 o 
   5   0   2      430.70      417.55     12.02 o 
   6   0   2        5.09        3.03      2.31 o 
   0   1   2      532.64      465.14      6.04 o 
   2   1   2      406.82      368.84      3.32 o 
   3   1   2       28.25       32.11      0.88 o 
   4   1   2       68.99       77.29      2.14 o 
   5   1   2      137.00      136.08      4.32 o 
   6   1   2      137.30      138.56      6.94 o 
   0   2   2     1180.79     1084.44     46.09 o 
   1   2   2      678.78      635.19      3.05 o 
   2   2   2     1471.20     1423.11     10.78 o 
   3   2   2        0.11        0.83      0.59 o 
   4   2   2      177.12      179.97      3.58 o 
   5   2   2      294.47      302.62      7.92 o 
   6   2   2      131.71      128.21      6.93 o 
   0   3   2      417.52      426.88      5.19 o 
   1   3   2     1534.61     1457.80     12.37 o 
   2   3   2      363.56      385.29      4.09 o 
   3   3   2      110.76      119.12      2.63 o 
   4   3   2      156.20      153.33      4.47 o 
   5   3   2      223.12      222.50      6.69 o 
   6   3   2      130.63      145.31      7.60 o 
   0   4   2     1140.37     1064.18      9.80 o 
   1   4   2       64.24       63.00      0.90 o 
   2   4   2     2566.46     2595.04     44.82 o 
   3   4   2      218.30      222.42      4.00 o 
   4   4   2      249.59      264.97      7.22 o 
   5   4   2       52.74       50.86      2.04 o 
   6   4   2       11.87        9.48      5.25 o 
   0   5   2     2565.28     2443.64     25.67 o 
   1   5   2      501.74      519.91      5.72 o 
   2   5   2      144.57      176.44      2.68 o 
   3   5   2      431.93      431.56      7.39 o 
   4   5   2      191.73      196.96      4.87 o 
   5   5   2       70.60       66.89      2.63 o 
   6   5   2        4.95        5.24      3.20 o 
   0   6   2       51.33       57.79      1.26 o 
   1   6   2      498.49      500.59      5.54 o 
   2   6   2       81.54       73.12      1.21 o 
   3   6   2      129.84      142.64      3.54 o 
   4   6   2       53.27       54.03      2.52 o 
   5   6   2       27.68       27.43      1.96 o 
   6   6   2       13.93       11.29      6.25 o 
   0   7   2      702.37      736.63     14.85 o 
   1   7   2      154.37      170.11      2.23 o 
   2   7   2      198.28      207.55      2.68 o 
   3   7   2      362.15      365.74      8.32 o 
   4   7   2       66.37       57.09      2.85 o 
   5   7   2        7.60        6.52      2.97 o 
   6   7   2       64.83       60.22      3.90 o 
   0   8   2      120.33      129.69      2.80 o 
   1   8   2      203.91      205.71      2.98 o 
   2   8   2      139.71      147.87      3.35 o 
   3   8   2       72.38       68.35      2.49 o 
   4   8   2      383.96      372.05     10.97 o 
   5   8   2        4.00        3.00      1.36 o 
   6   8   2       47.81       44.69      3.73 o 
   0   9   2      425.07      415.04      4.90 o 
   1   9   2       68.87       68.58      1.74 o 
   2   9   2       30.42       33.04      1.48 o 
   3   9   2      769.16      791.81     13.10 o 
   4   9   2       16.08       17.24      2.45 o 
   5   9   2      263.70      240.71      5.89 o 
   0  10   2       14.01       17.04      1.10 o 
   1  10   2      704.22      695.90     13.07 o 
   2  10   2      409.70      438.46      7.92 o 
   3  10   2      314.94      325.47      8.54 o 
   4  10   2       28.52       25.61      2.35 o 
   5  10   2       74.58       67.28      2.94 o 
   0  11   2        9.40        7.19      2.24 o 
   1  11   2      482.40      490.72      8.55 o 
   2  11   2      498.85      502.88     12.13 o 
   3  11   2       60.11       58.35      2.59 o 
   4  11   2        0.75        1.76      1.34 o 
   5  11   2       10.84        9.05      4.45 o 
   0  12   2       62.64       55.27      2.35 o 
   1  12   2      371.67      377.32      9.15 o 
   2  12   2       81.59       78.64      2.42 o 
   3  12   2       68.63       60.28      3.47 o 
   4  12   2       18.77       18.90      4.94 o 
   0  13   2       85.66       79.70      3.24 o 
   1  13   2       76.84       67.46      2.18 o 
   2  13   2       25.94       26.89      3.43 o 
   3  13   2       57.69       61.74      3.29 o 
   4  13   2       35.18       37.54      3.82 o 
   0  14   2       10.84        8.06      5.31 o 
   1  14   2       32.91       33.57      3.74 o 
   2  14   2      106.15      101.45      3.45 o 
   3  14   2       85.15       81.88      3.69 o 
   0  15   2        5.07        7.84      4.51 o 
   1  15   2       64.38       55.81      3.36 o 
   2  15   2       17.08       13.39      6.77 o 
   3  15   2        8.17        7.90      4.37 o 
   0  16   2      118.54      119.89      8.81 o 
   1  16   2       35.04       34.20      5.07 o 
   1   0   3      135.71      126.59      1.99 o 
   2   0   3      781.66      773.94     20.76 o 
   3   0   3       73.02       74.14      2.89 o 
   4   0   3      113.50      112.91      3.77 o 
   5   0   3        5.01        4.35      2.82 o 
   6   0   3      311.44      328.09     18.80 o 
   0   1   3        0.08        0.39      0.31 o 
   2   1   3     1282.76     1256.90     19.59 o 
   3   1   3       20.18       21.35      0.73 o 
   4   1   3      240.62      235.99      5.29 o 
   5   1   3       12.86       12.54      1.29 o 
   6   1   3       48.52       43.97      3.17 o 
   0   2   3       48.64       45.12      0.99 o 
   1   2   3     1601.04     1609.15     13.90 o 
   2   2   3      971.10      913.26      9.09 o 
   3   2   3       35.13       40.46      0.91 o 
   4   2   3      120.90      124.13      3.48 o 
   5   2   3       17.60       21.04      2.47 o 
   6   2   3       24.21       22.30      3.47 o 
   0   3   3      564.36      518.15      5.35 o 
   1   3   3      578.77      543.14      5.27 o 
   2   3   3      553.38      570.00      5.90 o 
   3   3   3      119.46      110.33      2.54 o 
   4   3   3      418.39      413.24     10.53 o 
   5   3   3      728.38      687.58     20.49 o 
   6   3   3       53.48       47.85      3.37 o 
   0   4   3      702.07      717.95      9.80 o 
   1   4   3      577.33      553.13      6.09 o 
   2   4   3      180.89      195.98      2.19 o 
   3   4   3      428.98      420.06      3.99 o 
   4   4   3      614.47      570.20     11.13 o 
   5   4   3        3.70        2.17      1.61 o 
   6   4   3       94.00       92.39      4.83 o 
   0   5   3      874.16      864.46      7.41 o 
   1   5   3      412.89      429.77      5.01 o 
   2   5   3      633.50      674.64      8.64 o 
   3   5   3       90.82       95.17      2.17 o 
   4   5   3       42.17       42.49      2.05 o 
   5   5   3       86.60       90.41      2.84 o 
   6   5   3        9.05        7.31      3.85 o 
   0   6   3       32.02       28.61      2.53 o 
   1   6   3      717.55      696.31     10.01 o 
   2   6   3      716.23      710.68     10.18 o 
   3   6   3       89.16       93.06      2.45 o 
   4   6   3      156.84      158.97      4.35 o 
   5   6   3       92.69       95.12      3.82 o 
   6   6   3        4.84        3.91      2.00 o 
   0   7   3     1059.36     1056.92     22.51 o 
   1   7   3      152.26      156.68      2.97 o 
   2   7   3      142.17      131.79      2.52 o 
   3   7   3      305.36      288.31      7.48 o 
   4   7   3       61.03       59.84      2.64 o 
   5   7   3      293.65      293.96      9.70 o 
   6   7   3       39.56       36.64      3.67 o 
   0   8   3      179.04      183.10      5.04 o 
   1   8   3      110.07      109.05      2.47 o 
   2   8   3      132.20      126.82      3.24 o 
   3   8   3      252.33      271.63      6.24 o 
   4   8   3       57.93       55.56      2.46 o 
   5   8   3       93.60       87.23      4.58 o 
   6   8   3        7.15        5.11      5.15 o 
   0   9   3      288.78      282.19      6.53 o 
   1   9   3      552.99      567.77      7.74 o 
   2   9   3       14.11       14.91      0.98 o 
   3   9   3      137.24      134.42      4.05 o 
   4   9   3       18.41       12.43      3.88 o 
   5   9   3       87.93       83.93      3.50 o 
   0  10   3      180.06      182.78      4.74 o 
   1  10   3      330.09      328.06      6.05 o 
   2  10   3      179.29      182.74      4.46 o 
   3  10   3      132.92      131.96      4.57 o 
   4  10   3        8.77        5.70      1.95 o 
   5  10   3        7.82        4.72      2.07 o 
   0  11   3      518.73      530.33     12.70 o 
   1  11   3      138.67      146.72      3.85 o 
   2  11   3       30.98       28.78      2.09 o 
   3  11   3       26.38       23.88      2.22 o 
   4  11   3       13.92       14.29      2.77 o 
   5  11   3        0.06        0.70      1.56 o 
   0  12   3      433.00      426.89     15.84 o 
   1  12   3        4.14        2.24      1.23 o 
   2  12   3      169.24      177.41      7.01 o 
   3  12   3       65.68       64.88      3.23 o 
   4  12   3        2.12        0.89      1.43 o 
   0  13   3       99.69       95.26      3.72 o 
   1  13   3      166.87      168.33      4.40 o 
   2  13   3       51.40       50.90      2.58 o 
   3  13   3       12.08       13.85      6.08 o 
   4  13   3       41.71       41.29      2.92 o 
   0  14   3        1.31        1.62      1.19 o 
   1  14   3        9.47        8.66      3.19 o 
   2  14   3       12.65       13.37      5.17 o 
   3  14   3       16.91       14.61      6.88 o 
   0  15   3        9.43        5.90      3.61 o 
   1  15   3       17.40       13.13      5.79 o 
   2  15   3       44.66       46.49      4.93 o 
   0  16   3      215.18      257.98     12.05 o 
   1  16   3       13.87       11.18      6.17 o 
   0   0   4      389.52      398.92      3.57 o 
   1   0   4      146.75      154.25      4.31 o 
   2   0   4      973.10      939.39     19.13 o 
   3   0   4      140.55      110.80      9.73 o 
   4   0   4       37.67       31.06      1.69 o 
   5   0   4      363.42      380.29     22.15 o 
   6   0   4      101.03       95.75      8.64 o 
   0   1   4     1151.24     1112.57      8.98 o 
   2   1   4     2147.22     2092.03     39.23 o 
   3   1   4      402.50      405.90      7.55 o 
   4   1   4      662.09      625.62     15.22 o 
   5   1   4      169.02      165.85      6.88 o 
   6   1   4        5.75        4.69      2.88 o 
   0   2   4      377.91      362.30      3.77 o 
   1   2   4      457.40      453.30      4.56 o 
   2   2   4      421.06      417.93      4.68 o 
   3   2   4       13.32       14.01      0.69 o 
   4   2   4      530.60      526.31     13.28 o 
   5   2   4      213.62      215.94      8.46 o 
   6   2   4        3.88        3.91      2.36 o 
   0   3   4        0.28        0.48      0.39 o 
   1   3   4      422.50      435.29      3.99 o 
   2   3   4      772.39      774.28     11.78 o 
   3   3   4       27.09       25.58      0.95 o 
   4   3   4      533.32      543.36     13.88 o 
   5   3   4      152.49      147.92      6.41 o 
   6   3   4        6.51        6.21      3.54 o 
   0   4   4       53.37       58.06      0.89 o 
   1   4   4      151.59      177.96      2.68 o 
   2   4   4       34.36       38.55      1.02 o 
   3   4   4      278.76      274.07      4.44 o 
   4   4   4       22.10       22.73      1.85 o 
   5   4   4       17.23       15.23      3.61 o 
   6   4   4      146.17      137.39      4.82 o 
   0   5   4      149.82      112.82      2.00 o 
   1   5   4       85.49       91.23      1.28 o 
   2   5   4      590.25      599.77      9.54 o 
   3   5   4       15.67       19.11      1.09 o 
   4   5   4        4.31        3.98      1.72 o 
   5   5   4       32.54       29.36      3.17 o 
   6   5   4       18.79       17.65      3.85 o 
   0   6   4      104.25      105.14      4.47 o 
   1   6   4      256.55      276.28      4.33 o 
   2   6   4       49.93       52.25      1.51 o 
   3   6   4      254.37      255.28      5.77 o 
   4   6   4      156.32      163.41      4.36 o 
   5   6   4       10.22        7.52      3.00 o 
   6   6   4       36.68       33.47      3.23 o 
   0   7   4       10.33       11.24      1.41 o 
   1   7   4      388.62      380.47      4.07 o 
   2   7   4      230.20      240.75      4.05 o 
   3   7   4       47.68       43.57      1.76 o 
   4   7   4        8.00        6.84      2.07 o 
   5   7   4       37.13       36.67      2.48 o 
   6   7   4        0.81        1.36      1.62 o 
   0   8   4      108.68      112.10      3.81 o 
   1   8   4      359.58      387.66      5.70 o 
   2   8   4      222.89      228.36      5.19 o 
   3   8   4      422.81      445.67      9.04 o 
   4   8   4      135.60      144.94      4.78 o 
   5   8   4       94.10       92.28      4.31 o 
   0   9   4      600.24      637.32     17.07 o 
   1   9   4       58.99       54.06      2.10 o 
   2   9   4        9.64        8.98      2.50 o 
   3   9   4       38.33       29.25      2.30 o 
   4   9   4       40.28       33.40      1.86 o 
   5   9   4       98.41      108.93      4.18 o 
   0  10   4      422.97      406.42      9.68 o 
   1  10   4       43.88       43.03      2.17 o 
   2  10   4      109.54      111.29      3.76 o 
   3  10   4      224.14      227.35      6.70 o 
   4  10   4       82.26       83.91      4.11 o 
   5  10   4       59.20       62.96      3.59 o 
   0  11   4       34.36       44.96      2.45 o 
   1  11   4       68.24       66.95      2.75 o 
   2  11   4      103.83      103.96      3.40 o 
   3  11   4      267.84      293.62      7.35 o 
   4  11   4       14.77       13.83      3.43 o 
   5  11   4        2.98        2.27      1.81 o 
   0  12   4      769.42      803.44     28.69 o 
   1  12   4       26.32       29.79      2.43 o 
   2  12   4       29.77       32.14      2.31 o 
   3  12   4       71.89       68.81      2.87 o 
   4  12   4       12.77       12.97      5.31 o 
   0  13   4       56.09       61.41      3.43 o 
   1  13   4       20.52       21.19      2.26 o 
   2  13   4       62.59       66.86      3.45 o 
   3  13   4       69.21       72.60      3.42 o 
   4  13   4        5.96        2.87      1.98 o 
   0  14   4       85.67       89.94      5.62 o 
   1  14   4       29.56       31.56      2.68 o 
   2  14   4       65.04       70.62      3.38 o 
   3  14   4       59.74       66.46      4.23 o 
   0  15   4       13.94       12.14      8.99 o 
   1  15   4       44.58       41.23      4.13 o 
   2  15   4       41.63       42.65      3.67 o 
   0  16   4       71.61       71.54      9.47 o 
   1  16   4       62.58       59.54      4.41 o 
   1   0   5     1307.22     1318.04     13.60 o 
   2   0   5      528.47      520.88     23.03 o 
   3   0   5       17.20       15.68      4.13 o 
   4   0   5       71.55       69.22      4.74 o 
   5   0   5       84.69       79.65      7.17 o 
   6   0   5       17.22       12.93     11.30 o 
   0   1   5     1062.65     1012.35      8.96 o 
   1   1   5      308.33      291.22      3.59 o 
   2   1   5     1418.10     1406.79     15.18 o 
   3   1   5       88.83       85.20      3.40 o 
   4   1   5       61.05       58.63      3.76 o 
   5   1   5       38.12       34.73      3.25 o 
   6   1   5       92.04       90.19      4.80 o 
   0   2   5       61.50       56.93      0.89 o 
   1   2   5      256.21      242.38      3.14 o 
   2   2   5      511.24      532.77      8.07 o 
   3   2   5      161.30      175.35      2.72 o 
   4   2   5      290.47      283.62      7.35 o 
   5   2   5       47.17       46.18      3.54 o 
   6   2   5        0.18        0.36      2.27 o 
   0   3   5      133.51      139.74      2.99 o 
   1   3   5      686.81      675.96      5.93 o 
   2   3   5      231.04      212.55      3.51 o 
   3   3   5       18.01       19.71      0.80 o 
   4   3   5      482.97      463.99     16.42 o 
   5   3   5       47.90       49.02      3.39 o 
   6   3   5       33.95       29.76      4.00 o 
   0   4   5      221.55      191.90      4.16 o 
   1   4   5       84.53       82.46      1.21 o 
   2   4   5       36.49       39.83      0.92 o 
   3   4   5       37.80       37.77      1.31 o 
   4   4   5      325.75      341.48     12.01 o 
   5   4   5       86.56       81.06      4.55 o 
   6   4   5       11.73       10.46      7.14 o 
   0   5   5      181.63      179.47      4.51 o 
   1   5   5     1560.09     1582.06     26.06 o 
   2   5   5      383.87      388.31      4.83 o 
   3   5   5      152.59      152.63      3.81 o 
   4   5   5       15.43       11.59      1.63 o 
   5   5   5        6.76        5.35      3.18 o 
   6   5   5       13.58       10.85      8.61 o 
   0   6   5      841.19      839.78     21.35 o 
   1   6   5      264.26      274.50      4.58 o 
   2   6   5      186.82      199.27      3.13 o 
   3   6   5      453.80      474.72     11.26 o 
   4   6   5      251.76      257.31      7.17 o 
   5   6   5       18.07       18.03      2.83 o 
   6   6   5       11.34        8.21      4.02 o 
   0   7   5        0.50        0.81      0.76 o 
   1   7   5        9.91       10.79      2.18 o 
   2   7   5      773.48      758.66     13.48 o 
   3   7   5      602.34      598.12     16.56 o 
   4   7   5       18.85       22.46      1.88 o 
   5   7   5       58.33       62.16      3.51 o 
   6   7   5      103.21      104.17      7.79 o 
   0   8   5      101.45       98.70      3.60 o 
   1   8   5        5.03        6.18      1.85 o 
   2   8   5      481.85      485.11      8.55 o 
   3   8   5       29.44       30.72      1.86 o 
   4   8   5       95.45       94.38      3.04 o 
   5   8   5       11.98       13.79      6.08 o 
   0   9   5      679.21      672.84     20.92 o 
   1   9   5       67.47       67.11      2.02 o 
   2   9   5      216.69      228.76      5.13 o 
   3   9   5      489.76      478.06     11.19 o 
   4   9   5        0.74        1.97      1.46 o 
   5   9   5       32.00       28.52      3.70 o 
   0  10   5     1062.72     1066.75     15.75 o 
   1  10   5      165.70      166.06      4.26 o 
   2  10   5      102.79      109.02      3.34 o 
   3  10   5       19.04       23.11      2.72 o 
   4  10   5       84.00       79.27      3.85 o 
   5  10   5       31.33       38.66      3.06 o 
   0  11   5      516.12      520.10     15.75 o 
   1  11   5       20.08       15.96      2.90 o 
   2  11   5        9.28        9.47      2.34 o 
   3  11   5        3.75        3.07      1.40 o 
   4  11   5      118.25      112.99      3.85 o 
   0  12   5       45.91       54.09      3.95 o 
   1  12   5      149.72      146.95      6.02 o 
   2  12   5       83.06       87.57      3.36 o 
   3  12   5       40.98       37.73      2.36 o 
   4  12   5        7.82        3.47      2.44 o 
   0  13   5      205.48      192.29      7.89 o 
   1  13   5       83.06       79.99      4.21 o 
   2  13   5       55.01       51.70      2.55 o 
   3  13   5       17.45       15.14      5.47 o 
   0  14   5        0.07        1.82      2.32 o 
   1  14   5        7.43        4.57      1.85 o 
   2  14   5       44.32       48.38      2.91 o 
   3  14   5      348.36      395.92     17.30 o 
   0  15   5       10.51        8.10      5.79 o 
   1  15   5       48.42       46.68      3.48 o 
   2  15   5      149.74      153.69      7.70 o 
   0  16   5        4.30        5.55      5.57 o 
   0   0   6      494.10      460.55      8.18 o 
   1   0   6      283.41      303.67      6.98 o 
   2   0   6      958.86     1033.71     20.03 o 
   3   0   6      105.47      128.25      6.64 o 
   4   0   6        1.43        1.76      3.11 o 
   5   0   6       62.61       65.83      5.03 o 
   6   0   6       12.36       12.66     13.33 o 
   0   1   6      114.19      112.16      1.91 o 
   1   1   6      502.15      511.06      4.83 o 
   2   1   6     1253.93     1311.04     19.03 o 
   3   1   6       30.85       30.24      2.30 o 
   4   1   6       44.43       42.59      2.96 o 
   5   1   6      101.58      102.59      4.95 o 
   6   1   6      119.22      126.18      5.64 o 
   0   2   6      301.81      298.71      4.88 o 
   1   2   6      190.02      195.09      3.18 o 
   2   2   6       86.61       86.42      1.59 o 
   3   2   6      302.87      279.66      4.74 o 
   4   2   6      241.58      231.92      8.35 o 
   5   2   6      109.05      103.09      5.12 o 
   6   2   6       29.57       31.88      3.56 o 
   0   3   6      508.14      480.12     11.67 o 
   1   3   6      550.70      528.30      6.11 o 
   2   3   6       20.75       21.01      0.64 o 
   3   3   6      601.56      579.97     13.75 o 
   4   3   6       34.76       30.52      2.87 o 
   5   3   6      151.34      150.32      6.72 o 
   6   3   6       34.39       34.31      6.35 o 
   0   4   6      266.58      265.05      4.14 o 
   1   4   6      369.44      396.67      5.40 o 
   2   4   6       19.84       17.18      0.93 o 
   3   4   6      116.06      121.82      2.97 o 
   4   4   6       67.39       69.41      3.00 o 
   5   4   6      141.27      140.44      6.41 o 
   6   4   6       65.70       64.96      4.49 o 
   0   5   6      778.35      784.47     12.56 o 
   1   5   6      381.98      375.65      4.79 o 
   2   5   6      187.06      187.78      2.58 o 
   3   5   6      128.47      139.07      2.88 o 
   4   5   6       84.81       89.92      2.80 o 
   5   5   6      127.09      120.44      6.33 o 
   6   5   6       41.13       42.23      3.72 o 
   0   6   6      121.91      130.69      2.65 o 
   1   6   6      641.98      634.39      7.25 o 
   2   6   6      167.71      177.78      3.18 o 
   3   6   6        3.61        4.39      0.89 o 
   4   6   6      139.24      134.44      4.97 o 
   5   6   6       10.35       10.86      5.34 o 
   6   6   6       24.45       25.88      7.11 o 
   0   7   6       48.00       47.24      2.03 o 
   1   7   6      363.03      365.09      6.31 o 
   2   7   6      139.79      128.90      3.49 o 
   3   7   6       20.35       22.09      1.65 o 
   4   7   6       68.56       65.39      2.45 o 
   5   7   6        5.69        4.70      2.62 o 
   0   8   6        6.81        9.08      1.63 o 
   1   8   6      227.69      239.87      5.54 o 
   2   8   6      122.03      123.56      3.65 o 
   3   8   6      143.94      131.30      3.95 o 
   4   8   6       23.00       22.25      2.64 o 
   5   8   6       44.45       48.35      3.33 o 
   0   9   6      397.24      410.02     11.66 o 
   1   9   6       26.41       25.09      1.27 o 
   2   9   6      363.75      388.02      8.22 o 
   3   9   6       70.33       71.02      2.52 o 
   4   9   6       11.56        8.71      3.49 o 
   5   9   6       30.52       35.85      4.00 o 
   0  10   6        1.01        0.69      2.12 o 
   1  10   6       88.15       89.24      3.80 o 
   2  10   6      209.43      219.76      6.62 o 
   3  10   6       21.80       22.56      2.44 o 
   4  10   6      231.10      253.19      5.53 o 
   5  10   6       28.54       34.49      3.86 o 
   0  11   6        6.34        6.85      3.33 o 
   1  11   6      225.80      222.29      6.76 o 
   2  11   6      110.76      115.16      4.69 o 
   3  11   6       67.36       66.89      3.03 o 
   4  11   6       87.30       86.74      4.21 o 
   0  12   6      197.98      181.29     10.15 o 
   1  12   6       42.06       47.88      2.53 o 
   2  12   6      116.98      126.41      5.31 o 
   3  12   6       15.38       13.67      5.41 o 
   4  12   6       16.24       11.50      2.59 o 
   0  13   6        0.60        0.57      1.94 o 
   1  13   6        8.91        8.58      3.83 o 
   2  13   6        7.48        6.76      2.66 o 
   3  13   6      210.56      219.21      5.72 o 
   0  14   6      124.37      114.99      5.64 o 
   1  14   6       10.43        7.97      2.61 o 
   2  14   6       18.88       19.46      6.03 o 
   0  15   6       28.62       29.47      3.60 o 
   1  15   6       40.73       44.81      3.57 o 
   1   0   7       23.85       21.49      1.02 o 
   2   0   7      688.97      678.32      9.66 o 
   3   0   7     1072.11     1045.70     24.02 o 
   4   0   7       44.32       40.81      6.98 o 
   5   0   7        2.73        2.46      3.11 o 
   6   0   7       32.50       31.65      4.72 o 
   0   1   7      542.23      556.63     12.99 o 
   1   1   7      557.16      573.42      6.09 o 
   2   1   7       93.13      104.90      2.18 o 
   3   1   7      172.89      180.51      4.41 o 
   4   1   7       35.83       32.19      2.79 o 
   5   1   7       79.29       78.26      4.58 o 
   6   1   7       68.22       75.65      4.60 o 
   0   2   7     1947.90     2084.19     27.63 o 
   1   2   7      517.91      549.14      8.08 o 
   2   2   7      507.84      529.41      7.38 o 
   3   2   7     1024.04     1050.45     19.62 o 
   4   2   7      466.21      450.97     11.34 o 
   5   2   7        7.00        7.75      3.94 o 
   6   2   7       72.45       82.40      5.15 o 
   0   3   7      117.05      111.96      2.05 o 
   1   3   7      687.32      688.97      8.04 o 
   2   3   7       96.05       93.84      1.72 o 
   3   3   7      539.39      565.64     11.94 o 
   4   3   7      121.29      121.37      3.79 o 
   5   3   7       63.57       69.57      4.58 o 
   6   3   7       24.58       20.24      5.62 o 
   0   4   7      558.36      614.84     10.05 o 
   1   4   7      109.40      117.29      1.89 o 
   2   4   7      128.94      136.46      2.59 o 
   3   4   7      381.78      398.78      7.51 o 
   4   4   7       43.72       43.97      2.24 o 
   5   4   7       33.91       31.28      3.51 o 
   6   4   7       52.77       61.25      4.65 o 
   0   5   7     2328.82     2331.57     53.99 o 
   1   5   7       36.64       38.47      1.08 o 
   2   5   7       33.21       37.64      1.39 o 
   3   5   7      257.65      264.55      5.13 o 
   4   5   7       70.40       64.32      2.72 o 
   5   5   7       69.74       71.98      4.01 o 
   6   5   7        5.24        3.77      2.38 o 
   0   6   7        8.04        6.39      1.01 o 
   1   6   7       26.99       27.39      1.25 o 
   2   6   7       22.66       21.19      1.20 o 
   3   6   7       96.37      103.95      3.44 o 
   4   6   7       27.31       28.20      2.88 o 
   5   6   7        8.19        8.29      5.99 o 
   0   7   7       19.19       20.15      1.24 o 
   1   7   7      116.60      115.66      3.28 o 
   2   7   7      107.77      107.37      2.22 o 
   3   7   7       66.13       64.48      2.18 o 
   4   7   7        0.83        0.86      1.41 o 
   5   7   7       12.84       12.70      6.46 o 
   0   8   7        8.64        9.06      1.27 o 
   1   8   7      310.75      316.55      6.16 o 
   2   8   7      152.87      148.12      4.57 o 
   3   8   7      170.28      158.35      5.29 o 
   4   8   7       26.06       26.42      4.82 o 
   5   8   7       12.56       10.41      5.21 o 
   0   9   7      242.97      241.03      9.12 o 
   1   9   7      284.50      282.32      6.73 o 
   2   9   7      232.89      223.86      6.82 o 
   3   9   7       15.79       16.06      4.34 o 
   4   9   7       46.81       44.08      3.06 o 
   5   9   7       64.58       65.45      4.73 o 
   0  10   7      236.68      241.30      9.63 o 
   1  10   7      136.55      136.14      3.88 o 
   2  10   7       54.14       54.10      2.75 o 
   3  10   7       42.20       43.24      2.69 o 
   4  10   7        5.58        5.87      2.95 o 
   0  11   7        2.74        2.61      2.40 o 
   1  11   7      624.12      646.59     14.94 o 
   2  11   7        3.79        4.11      1.95 o 
   3  11   7       17.23       17.18      5.61 o 
   4  11   7       77.09       77.28      3.78 o 
   0  12   7        0.40        0.22      2.30 o 
   1  12   7       56.16       52.13      2.78 o 
   2  12   7       13.60       12.22      4.33 o 
   3  12   7        7.02        5.62      2.53 o 
   0  13   7        0.55        0.96      1.23 o 
   1  13   7       41.33       35.56      2.84 o 
   2  13   7       84.88       83.22      3.25 o 
   3  13   7       33.55       34.67      2.68 o 
   0  14   7        7.58        6.88      3.73 o 
   1  14   7       26.79       21.88      5.48 o 
   2  14   7      159.95      180.76      7.58 o 
   0  15   7        1.03        0.88      1.59 o 
   1  15   7       18.55       12.23      5.40 o 
   0   0   8      662.54      585.50     15.25 o 
   1   0   8      106.04      115.46      2.26 o 
   2   0   8      110.63      121.07      3.58 o 
   3   0   8     1192.31     1249.18     36.25 o 
   4   0   8        8.15       13.08      6.10 o 
   5   0   8      181.09      213.85     12.95 o 
   6   0   8        4.28        2.98      6.72 o 
   0   1   8      148.77      151.48      5.99 o 
   1   1   8       66.98       67.54      1.49 o 
   2   1   8       85.15       95.84      1.96 o 
   3   1   8      154.63      171.98      3.88 o 
   4   1   8      166.97      172.04      4.75 o 
   5   1   8       16.37       14.78      6.08 o 
   6   1   8      118.50      139.01     10.99 o 
   0   2   8       90.69       92.41      2.61 o 
   1   2   8      264.82      257.87      3.56 o 
   2   2   8      182.25      173.28      2.46 o 
   3   2   8      251.55      240.89      5.88 o 
   4   2   8       86.42       77.31      2.77 o 
   5   2   8       19.24       18.20      4.92 o 
   6   2   8       48.10       43.09      3.76 o 
   0   3   8      121.66      138.54      3.14 o 
   1   3   8      164.39      160.78      2.04 o 
   2   3   8      141.12      152.68      2.87 o 
   3   3   8       65.94       71.91      2.35 o 
   4   3   8      184.20      168.21      5.51 o 
   5   3   8       85.56       82.86      5.26 o 
   6   3   8       70.97       74.84      4.82 o 
   0   4   8       86.20       79.56      2.82 o 
   1   4   8       95.48      103.14      1.92 o 
   2   4   8      340.14      343.32      6.46 o 
   3   4   8      166.96      162.43      3.82 o 
   4   4   8       20.06       19.58      2.47 o 
   5   4   8       23.84       27.66      3.22 o 
   0   5   8        1.21        2.36      1.20 o 
   1   5   8       66.77       62.51      1.62 o 
   2   5   8        2.14        2.95      0.94 o 
   3   5   8       12.61       10.30      1.51 o 
   4   5   8      114.00      113.08      5.11 o 
   5   5   8       13.30       12.08      5.46 o 
   0   6   8      188.95      181.20      3.62 o 
   1   6   8       61.62       59.75      1.97 o 
   2   6   8       11.23       12.97      0.87 o 
   3   6   8       66.73       67.07      2.49 o 
   4   6   8      100.56      100.22      4.00 o 
   5   6   8        0.04        0.14      1.60 o 
   0   7   8       12.20       11.85      0.94 o 
   1   7   8      167.30      165.95      3.44 o 
   2   7   8       26.97       21.53      1.37 o 
   3   7   8       25.08       25.64      2.34 o 
   4   7   8      220.25      238.59     10.03 o 
   5   7   8       26.03       31.41      3.46 o 
   0   8   8       18.39       23.00      3.19 o 
   1   8   8      567.18      554.34     10.34 o 
   2   8   8       64.57       53.84      2.07 o 
   3   8   8       34.03       33.70      2.50 o 
   4   8   8        4.69        5.61      2.45 o 
   5   8   8        3.42        1.51      1.60 o 
   0   9   8        0.37       -0.19      1.66 o 
   1   9   8       30.17       32.98      2.85 o 
   2   9   8      206.90      205.20      5.97 o 
   3   9   8        4.71        3.17      1.95 o 
   4   9   8      175.67      203.03      5.96 o 
   0  10   8        1.05        1.14      1.85 o 
   1  10   8      108.58      105.36      3.53 o 
   2  10   8       10.28        9.40      2.78 o 
   3  10   8       94.73       92.07      4.58 o 
   4  10   8      154.24      173.38      5.39 o 
   0  11   8        1.85        1.57      1.59 o 
   1  11   8      332.53      337.03      7.49 o 
   2  11   8       84.36       84.39      3.97 o 
   3  11   8       12.18        8.84      4.00 o 
   4  11   8       28.05       20.07      8.77 o 
   0  12   8        0.09        0.26      1.73 o 
   1  12   8       18.06       16.90      3.34 o 
   2  12   8      208.69      203.66      4.35 o 
   3  12   8       47.21       48.87      2.95 o 
   0  13   8       15.95       16.23      8.05 o 
   1  13   8        8.83        6.79      2.58 o 
   2  13   8      124.17      128.35      4.06 o 
   0  14   8       11.16       11.41      6.52 o 
   1  14   8       98.65      103.96      4.21 o 
   1   0   9        0.43        0.69      0.73 o 
   2   0   9       36.96       38.25      1.79 o 
   3   0   9      466.93      507.54     13.32 o 
   4   0   9       31.12       32.38      2.77 o 
   5   0   9      114.78      121.32      4.89 o 
   0   1   9      539.37      581.59     17.14 o 
   1   1   9      326.54      331.36      4.70 o 
   2   1   9       42.17       39.07      1.34 o 
   3   1   9       57.53       59.27      2.30 o 
   4   1   9       99.33      103.31      3.02 o 
   5   1   9       34.27       39.10      2.42 o 
   0   2   9      348.82      359.24      6.35 o 
   1   2   9       80.73       82.74      2.00 o 
   2   2   9      396.11      399.15      7.28 o 
   3   2   9      502.74      502.09      9.79 o 
   4   2   9      224.79      236.35      8.35 o 
   5   2   9       18.31       22.71      4.60 o 
   0   3   9       55.39       45.63      2.14 o 
   1   3   9       18.69       18.59      1.45 o 
   2   3   9       69.94       70.18      1.28 o 
   3   3   9       19.72       21.98      1.71 o 
   4   3   9       67.79       67.12      2.64 o 
   5   3   9      105.59      113.32      4.57 o 
   0   4   9       71.40       77.14      3.03 o 
   1   4   9      123.73      125.20      3.18 o 
   2   4   9      147.62      142.14      3.02 o 
   3   4   9      122.92      116.44      2.99 o 
   4   4   9       34.77       37.30      2.40 o 
   5   4   9       79.36       88.34      3.77 o 
   0   5   9        9.08       10.52      2.36 o 
   1   5   9        0.27        0.70      0.46 o 
   2   5   9      160.11      165.90      3.51 o 
   3   5   9      129.83      127.12      3.38 o 
   4   5   9       36.05       34.47      2.38 o 
   5   5   9        8.76        5.37      1.94 o 
   0   6   9      588.17      596.77     12.19 o 
   1   6   9      126.82      133.00      3.23 o 
   2   6   9      391.48      390.74      7.67 o 
   3   6   9       19.22       19.33      1.79 o 
   4   6   9       18.15       14.83      5.72 o 
   5   6   9      145.20      153.25      5.35 o 
   0   7   9      295.55      309.35      8.20 o 
   1   7   9      499.14      508.94      9.79 o 
   2   7   9      392.66      388.01      9.46 o 
   3   7   9       15.28       18.99      2.28 o 
   4   7   9        5.07        5.59      2.38 o 
   5   7   9        8.91       11.02      6.42 o 
   0   8   9        3.78        6.56      4.07 o 
   1   8   9      750.69      817.93     19.12 o 
   2   8   9       60.75       52.77      2.11 o 
   3   8   9        7.00        4.52      1.83 o 
   4   8   9       46.01       53.44      3.90 o 
   0   9   9      204.57      196.92      9.35 o 
   1   9   9       20.09       25.39      3.72 o 
   2   9   9       39.13       44.11      2.47 o 
   3   9   9       12.65       10.43      3.93 o 
   4   9   9        9.29        9.57      3.74 o 
   0  10   9      150.91      171.81     10.66 o 
   1  10   9        7.64        7.36      2.23 o 
   2  10   9      177.70      181.99      7.12 o 
   3  10   9        0.26        0.78      1.10 o 
   4  10   9        2.60        2.85      1.91 o 
   0  11   9       36.55       32.82      3.28 o 
   1  11   9       66.75       61.29      3.39 o 
   2  11   9       43.01       36.73      2.82 o 
   3  11   9       54.71       57.25      3.25 o 
   0  12   9       84.19       89.87      4.48 o 
   1  12   9       49.49       47.21      2.75 o 
   2  12   9       32.78       31.56      3.65 o 
   3  12   9       17.19       13.56      6.51 o 
   0  13   9        0.09        0.33      1.90 o 
   1  13   9       67.46       67.78      3.41 o 
   2  13   9       43.11       38.05      3.11 o 
   0  14   9        8.61        5.49      4.21 o 
   0   0  10      755.25      734.92     36.88 o 
   1   0  10       90.44       98.34      4.17 o 
   2   0  10        1.40        0.57      0.99 o 
   3   0  10       54.00       52.47      3.47 o 
   4   0  10        1.09        0.46      1.31 o 
   5   0  10       99.73      121.53      5.17 o 
   0   1  10        7.02        9.99      3.31 o 
   1   1  10      266.53      270.40      5.76 o 
   2   1  10      181.18      166.39      3.88 o 
   3   1  10      398.88      376.55      9.24 o 
   4   1  10      201.52      201.50      5.30 o 
   5   1  10       37.64       38.65      2.45 o 
   0   2  10      472.64      488.24     13.42 o 
   1   2  10      319.01      323.11      6.46 o 
   2   2  10      482.41      485.78      7.93 o 
   3   2  10       35.86       40.60      1.92 o 
   4   2  10       41.29       36.46      2.05 o 
   5   2  10        3.85        3.31      1.52 o 
   0   3  10      132.64      147.30      5.44 o 
   1   3  10      200.88      217.67      4.09 o 
   2   3  10      398.61      395.67      6.78 o 
   3   3  10       18.81       14.74      1.93 o 
   4   3  10       27.14       27.59      2.53 o 
   5   3  10       27.77       28.89      3.07 o 
   0   4  10       34.99       40.32      2.21 o 
   1   4  10      470.10      465.68      7.29 o 
   2   4  10       78.75       82.44      2.63 o 
   3   4  10       40.34       36.84      2.35 o 
   4   4  10        2.47        1.33      1.42 o 
   5   4  10       34.72       33.31      2.65 o 
   0   5  10        0.12        1.29      1.52 o 
   1   5  10       51.52       49.05      1.93 o 
   2   5  10       72.70       69.12      2.29 o 
   3   5  10       51.93       46.44      2.42 o 
   4   5  10       66.43       71.27      3.07 o 
   5   5  10       18.52       18.68      4.26 o 
   0   6  10        5.59        7.77      2.55 o 
   1   6  10      226.72      239.15      4.88 o 
   2   6  10       14.15       13.97      1.33 o 
   3   6  10       10.23        9.66      3.51 o 
   4   6  10       59.42       57.51      2.79 o 
   5   6  10       47.75       49.31      4.14 o 
   0   7  10       36.72       35.15      2.20 o 
   1   7  10       10.30       11.27      2.73 o 
   2   7  10       49.96       44.12      1.85 o 
   3   7  10       14.05       17.39      3.22 o 
   4   7  10        2.23        1.59      1.47 o 
   0   8  10      509.10      499.61     19.68 o 
   1   8  10       79.96       67.58      2.65 o 
   2   8  10        5.19        4.27      1.67 o 
   3   8  10        6.63        6.43      2.21 o 
   4   8  10       56.76       70.65      3.03 o 
   0   9  10      302.66      286.02     16.63 o 
   1   9  10        7.00        4.57      1.81 o 
   2   9  10       16.15       11.32      3.58 o 
   3   9  10       67.95       67.81      3.46 o 
   4   9  10        1.78        2.10      1.75 o 
   0  10  10        4.60        3.58      2.87 o 
   1  10  10       56.94       50.92      2.57 o 
   2  10  10      135.70      139.50      4.24 o 
   3  10  10       56.27       51.45      3.20 o 
   0  11  10       36.13       36.84      5.58 o 
   1  11  10       25.06       19.81      4.69 o 
   2  11  10       74.87       75.45      3.33 o 
   3  11  10       11.52       11.34      4.99 o 
   0  12  10        0.22        0.89      1.35 o 
   1  12  10       15.48       12.11      4.20 o 
   2  12  10      106.77      107.32      5.68 o 
   0  13  10      125.97      144.55      9.13 o 
   1  13  10       30.00       31.73      2.74 o 
   1   0  11        1.10        1.38      1.42 o 
   2   0  11        1.90        2.26      1.58 o 
   3   0  11       29.28       31.10      3.17 o 
   4   0  11        0.52        2.20      1.92 o 
   5   0  11       38.18       54.82      4.15 o 
   0   1  11        5.65        6.13      2.30 o 
   1   1  11      116.58      123.43      3.07 o 
   2   1  11       33.99       34.30      1.70 o 
   3   1  11       34.07       31.22      1.95 o 
   4   1  11      408.69      409.64     13.22 o 
   5   1  11       29.75       27.10      3.93 o 
   0   2  11        5.72        6.51      2.34 o 
   1   2  11      287.77      295.18      5.54 o 
   2   2  11       61.48       62.95      1.91 o 
   3   2  11        3.09        2.97      1.32 o 
   4   2  11       57.48       56.59      3.04 o 
   5   2  11       18.04       17.63      6.23 o 
   0   3  11      372.54      365.63      8.51 o 
   1   3  11      195.78      207.69      4.04 o 
   2   3  11      442.48      423.02      9.28 o 
   3   3  11      164.76      152.23      5.91 o 
   4   3  11       19.99       20.36      4.65 o 
   5   3  11        1.70        1.26      1.16 o 
   0   4  11      218.75      235.21      6.32 o 
   1   4  11      393.54      401.30      6.89 o 
   2   4  11       26.54       29.00      1.61 o 
   3   4  11       79.92       68.30      2.79 o 
   4   4  11       27.53       26.42      3.51 o 
   5   4  11        7.53        8.67      4.16 o 
   0   5  11       27.50       23.80      1.91 o 
   1   5  11       12.95       12.55      1.78 o 
   2   5  11        1.37        0.88      0.91 o 
   3   5  11       47.01       48.84      2.47 o 
   4   5  11       46.76       50.38      3.31 o 
   0   6  11      226.54      230.24      7.21 o 
   1   6  11      119.22      120.20      3.55 o 
   2   6  11       22.76       22.82      1.95 o 
   3   6  11       39.36       32.65      3.13 o 
   4   6  11       49.84       53.52      3.76 o 
   0   7  11      359.65      359.27     14.04 o 
   1   7  11       55.68       55.95      2.04 o 
   2   7  11        7.87        7.07      2.61 o 
   3   7  11        3.19        2.41      1.56 o 
   4   7  11       14.90       10.08      3.80 o 
   0   8  11       57.71       56.95      3.40 o 
   1   8  11       18.25       16.70      3.29 o 
   2   8  11       57.30       57.28      3.34 o 
   3   8  11       15.07       15.68      5.88 o 
   4   8  11       36.89       42.43      3.33 o 
   0   9  11        6.96        6.80      3.08 o 
   1   9  11       55.46       52.84      2.52 o 
   2   9  11       26.81       26.62      4.64 o 
   3   9  11       20.10       21.00      4.68 o 
   0  10  11       76.08       81.86      5.99 o 
   1  10  11       16.87       11.49      3.53 o 
   2  10  11       88.20       93.31      3.75 o 
   3  10  11      186.73      196.69      9.59 o 
   0  11  11        2.06        2.64      2.41 o 
   1  11  11        1.42        1.40      1.37 o 
   2  11  11       26.73       21.05      4.55 o 
   0  12  11        7.84        7.82      4.01 o 
   1  12  11       12.79        8.59      3.23 o 
   0   0  12       59.21       57.37      4.01 o 
   1   0  12        0.77        0.27      1.19 o 
   2   0  12       47.70       44.68      2.99 o 
   3   0  12      126.16      115.44      5.41 o 
   4   0  12       11.87       11.75      5.65 o 
   0   1  12      375.05      384.59      9.62 o 
   1   1  12      192.74      186.60      3.68 o 
   2   1  12      104.15       98.13      2.78 o 
   3   1  12       80.79       76.86      2.87 o 
   4   1  12       68.53       58.12      2.43 o 
   0   2  12       37.50       35.79      2.44 o 
   1   2  12      288.96      302.24      6.38 o 
   2   2  12       19.40       21.54      2.20 o 
   3   2  12       17.88       16.09      2.71 o 
   4   2  12       55.26       61.28      3.06 o 
   0   3  12        0.09        0.51      1.04 o 
   1   3  12       90.90       98.07      2.45 o 
   2   3  12      149.63      137.50      5.17 o 
   3   3  12       22.02       22.09      3.64 o 
   4   3  12       25.16       22.40      3.59 o 
   0   4  12        2.22        2.74      1.49 o 
   1   4  12       38.65       35.86      1.58 o 
   2   4  12        0.26        1.05      1.17 o 
   3   4  12       72.33       68.77      2.92 o 
   4   4  12       11.05        9.23      3.94 o 
   0   5  12       45.79       45.42      2.62 o 
   1   5  12      165.04      172.43      6.02 o 
   2   5  12       78.89       76.10      3.27 o 
   3   5  12       45.53       40.42      3.32 o 
   4   5  12       23.27       17.93      7.40 o 
   0   6  12      361.87      361.48     18.37 o 
   1   6  12       23.35       23.63      2.35 o 
   2   6  12       75.89       71.45      4.07 o 
   3   6  12       26.22       25.04      4.59 o 
   4   6  12       54.96       47.33      3.53 o 
   0   7  12      199.51      214.21      8.47 o 
   1   7  12       19.14       21.43      2.66 o 
   2   7  12       22.36       17.49      7.26 o 
   3   7  12        1.77        1.60      1.30 o 
   0   8  12       18.81       21.82      8.76 o 
   1   8  12      260.88      259.90      9.56 o 
   2   8  12        8.97        7.94      3.10 o 
   3   8  12       20.42       19.80      6.62 o 
   0   9  12      559.69      597.08      9.87 o 
   1   9  12       81.32       76.59      2.79 o 
   2   9  12        3.28        3.40      2.09 o 
   3   9  12       43.80       49.12      4.13 o 
   0  10  12        6.62        8.26      4.53 o 
   1  10  12       16.14       11.79      5.07 o 
   2  10  12      119.47      117.03      6.40 o 
   0  11  12       19.35       14.84     11.68 o 
   1  11  12        7.63        5.68      2.93 o 
   1   0  13       11.02       10.52      3.66 o 
   2   0  13       95.83       97.48      4.63 o 
   3   0  13        0.10        0.67      1.31 o 
   4   0  13       62.68       62.76      3.75 o 
   0   1  13       51.59       54.90      2.99 o 
   1   1  13       81.68       88.54      2.17 o 
   2   1  13       72.80       69.62      2.60 o 
   3   1  13       19.50       21.89      2.52 o 
   4   1  13      168.83      181.59      4.59 o 
   0   2  13      166.91      158.43      7.22 o 
   1   2  13      169.18      177.69      6.00 o 
   2   2  13      138.37      142.83      4.14 o 
   3   2  13       10.39       10.74      3.33 o 
   4   2  13       67.15       69.70      3.11 o 
   0   3  13       69.96       69.61      2.73 o 
   1   3  13      260.51      279.24      6.33 o 
   2   3  13       11.83        9.59      2.58 o 
   3   3  13        0.42       -0.10      1.39 o 
   4   3  13       21.04       15.68      6.94 o 
   0   4  13      199.93      196.49      6.25 o 
   1   4  13       28.16       26.20      1.69 o 
   2   4  13       67.89       53.51      2.65 o 
   3   4  13        7.82        6.23      2.30 o 
   4   4  13       60.69       58.03      3.85 o 
   0   5  13        6.66        5.82      2.73 o 
   1   5  13        3.18        2.73      1.23 o 
   2   5  13       97.90       93.71      4.49 o 
   3   5  13       10.04       11.43      4.24 o 
   0   6  13       11.02        8.86      3.32 o 
   1   6  13       68.64       72.21      3.59 o 
   2   6  13       17.31       13.70      4.93 o 
   3   6  13       64.60       60.07      3.13 o 
   0   7  13      224.91      223.92     12.02 o 
   1   7  13       89.54       90.58      3.85 o 
   2   7  13       14.05       12.75      4.45 o 
   3   7  13       22.91       23.41      4.96 o 
   0   8  13        1.06        2.97      3.38 o 
   1   8  13       69.91       68.45      3.76 o 
   2   8  13       37.41       39.66      3.47 o 
   0   9  13      101.22      106.69      5.11 o 
   1   9  13        3.52        2.22      1.74 o 
   2   9  13       56.72       58.48      4.41 o 
   0  10  13       23.42       18.24      4.64 o 
   1  10  13        7.58        7.54      3.23 o 
   0   0  14        2.45        4.63      3.19 o 
   1   0  14       36.33       34.27      2.51 o 
   2   0  14      174.62      182.29      9.00 o 
   3   0  14       24.13       27.96      3.26 o 
   0   1  14      152.56      159.13      6.54 o 
   1   1  14        2.64        2.47      1.33 o 
   2   1  14       76.35       77.92      3.19 o 
   3   1  14       13.29       13.61      4.47 o 
   0   2  14      189.96      194.15      8.84 o 
   1   2  14      115.91      118.21      4.65 o 
   2   2  14        4.68        3.95      1.53 o 
   3   2  14        9.27        8.87      3.02 o 
   0   3  14      113.57      104.26      5.08 o 
   1   3  14      126.53      134.98      4.94 o 
   2   3  14       95.63       95.12      2.85 o 
   3   3  14       39.70       43.12      2.75 o 
   0   4  14        8.91        7.64      3.16 o 
   1   4  14       70.45       66.05      2.71 o 
   2   4  14       43.57       39.20      2.65 o 
   3   4  14       21.23       21.46      7.15 o 
   0   5  14        0.01        0.72      1.42 o 
   1   5  14        6.99        7.10      2.46 o 
   2   5  14      111.36      111.54      3.61 o 
   3   5  14       98.61       94.29      5.00 o 
   0   6  14       14.77       13.13      2.92 o 
   1   6  14      174.18      176.19      6.21 o 
   2   6  14        3.54        4.22      2.42 o 
   0   7  14      100.59       98.80      5.71 o 
   1   7  14       52.66       52.05      3.54 o 
   2   7  14       20.81       18.17      7.73 o 
   0   8  14      151.72      147.31      5.35 o 
   1   8  14       36.23       30.62      5.09 o 
   0   9  14        4.16        4.49      2.63 o 
   1   0  15        8.45        6.93      3.84 o 
   2   0  15       15.62       10.82      5.55 o 
   3   0  15        6.16        4.37      2.60 o 
   0   1  15       10.46        7.30      2.81 o 
   1   1  15        1.68        1.54      1.07 o 
   2   1  15       24.59       28.58      2.50 o 
   3   1  15       39.72       44.34      2.98 o 
   0   2  15      127.67      127.20      4.00 o 
   1   2  15       72.83       69.89      2.59 o 
   2   2  15       36.03       34.42      2.29 o 
   3   2  15      121.32      131.55      6.44 o 
   0   3  15        4.30        2.97      1.58 o 
   1   3  15       19.56       16.86      3.46 o 
   2   3  15       47.94       47.16      2.70 o 
   0   4  15       19.59       21.84      3.13 o 
   1   4  15       36.01       33.10      3.25 o 
   2   4  15        7.67        5.23      2.16 o 
   0   5  15       35.82       36.17      4.82 o 
   1   5  15        7.08        7.35      3.21 o 
   2   5  15       13.24       11.19      4.87 o 
   0   6  15       12.95       10.98      7.03 o 
   1   6  15       18.35       13.32      6.03 o 
   0   7  15        1.51        1.24      3.12 o 
   1   7  15       14.94       15.74      4.53 o 
   0   0  16       44.37       41.89      5.08 o 
   1   0  16        4.23        3.47      2.39 o 
   2   0  16       13.84        9.86      6.56 o 
   0   1  16        3.34        2.73      2.25 o 
   1   1  16        0.79        1.23      0.97 o 
   2   1  16       16.64       10.29      4.75 o 
   0   2  16       96.40       87.80      4.82 o 
   1   2  16       29.00       22.78      2.55 o 
   0   3  16      208.18      217.25     26.69 o 
   1   3  16       53.70       50.29      3.14 o 
   0   4  16      340.46      379.10     29.20 o 
   1   4  16        2.64        2.80      1.79 o 
   0   5  16        9.29        6.27      4.99 o 
                                                 
